# Supplementary material for: The Relationship Between Obesity Status and Body Image Dissatisfaction on Gross Motor Skill Development and Cardiorespiratory Fitness in Children Aged 6–12 Years Old
Source: Int J Environ Res Public Health. 2025 Mar 12;22(3):417. doi: 10.3390/ijerph22030417 (PMC11942010; doi:10.3390/ijerph22030417)
Supplement: Supplementary file 1 [file ijerph-22-00417-s001.zip]

Archive with 1 entries (1 files):
- ijerph-3509742-supplementary.pdf
